# Supplementary material for: S-acyl transferase ZDHHC13 modulates tumor microenvironment interactions to suppress metastasis in melanoma models
Source: J Clin Invest. 2025 Sep 30;135(23):e188249. doi: 10.1172/JCI188249 (PMC12646662; doi:10.1172/JCI188249)
Supplement: Supporting data values [file jci-135-188249-s142.xlsx]

## Sheet: 1A
cancer	infiltrates	z_score	p			cancer	infiltrates	z_score	p
SKCM (n=471)	ZDHHC1	0.66874	0.503661			SKCM-Primary (n=103)	ZDHHC1	-0.290162	0.771693
SKCM (n=471)	ZDHHC2	-0.283027	0.777156			SKCM-Primary (n=103)	ZDHHC2	1.18378	0.236499
SKCM (n=471)	ZDHHC3	0.892903	0.371909			SKCM-Primary (n=103)	ZDHHC3	0.899102	0.368598
SKCM (n=471)	ZDHHC4	1.07029	0.284489			SKCM-Primary (n=103)	ZDHHC4	0.23909	0.811036
SKCM (n=471)	ZDHHC5	-0.32211	0.74737			SKCM-Primary (n=103)	ZDHHC5	0.0130387	0.989597
SKCM (n=471)	ZDHHC6	-2.359	0.0183244			SKCM-Primary (n=103)	ZDHHC6	0.286509	0.774488
SKCM (n=471)	ZDHHC7	-0.117816	0.906213			SKCM-Primary (n=103)	ZDHHC7	-0.362196	0.717206
SKCM (n=471)	ZDHHC8	0.324505	0.745556			SKCM-Primary (n=103)	ZDHHC8	-0.617257	0.537065
SKCM (n=471)	ZDHHC9	1.97397	0.0483848			SKCM-Primary (n=103)	ZDHHC9	-0.278987	0.780254
SKCM (n=471)	ZDHHC11	1.67186	0.0945526			SKCM-Primary (n=103)	ZDHHC11	0.967709	0.33319
SKCM (n=471)	ZDHHC12	0.398312	0.6904			SKCM-Primary (n=103)	ZDHHC12	-1.33438	0.182079
SKCM (n=471)	ZDHHC13	-2.53804	0.0111474			SKCM-Primary (n=103)	ZDHHC13	1.46402	0.143188
SKCM (n=471)	ZDHHC14	-1.80133	0.0716505			SKCM-Primary (n=103)	ZDHHC14	-1.35587	0.175142
SKCM (n=471)	ZDHHC15	-2.0058	0.0448781			SKCM-Primary (n=103)	ZDHHC15	-1.12263	0.261595
SKCM (n=471)	ZDHHC16	1.9151	0.05548			SKCM-Primary (n=103)	ZDHHC16	-0.892091	0.372344
SKCM (n=471)	ZDHHC17	-2.97687	0.00291211			SKCM-Primary (n=103)	ZDHHC17	0.87703	0.38047
SKCM (n=471)	ZDHHC18	-1.12049	0.262505			SKCM-Primary (n=103)	ZDHHC18	0.278635	0.780525
SKCM (n=471)	ZDHHC19	-0.244137	0.807125			SKCM-Primary (n=103)	ZDHHC19	0.2547	0.798955
SKCM (n=471)	ZDHHC20	-1.41504	0.157058			SKCM-Primary (n=103)	ZDHHC20	0.931733	0.351475
SKCM (n=471)	ZDHHC21	-1.99418	0.0461325			SKCM-Primary (n=103)	ZDHHC21	1.65871	0.0971748
SKCM (n=471)	ZDHHC22	0.366057	0.714322			SKCM-Primary (n=103)	ZDHHC22	1.43255	0.151988
SKCM (n=471)	ZDHHC23	-3.40839	0.000653483			SKCM-Primary (n=103)	ZDHHC23	-0.252099	0.800964
SKCM (n=471)	ZDHHC24	0.235905	0.813507			SKCM-Primary (n=103)	ZDHHC24	-1.16534	0.243882

## Sheet: 1C
	LFQ Ratio
CTNND1	45.2492
ESYT1	39.221
GCLC	14.2372
PLS3	2.75381
CPEB4	2.66944
FBXO30	2.6169
NDC80	2.46218
EFR3A	2.43296
IQGAP1	2.40632
MYH10	2.3151
TUFM	2.31171
EIF5B	2.19342
SAFB	2.09255
CLINT1	1.97408
PRDX1	1.90025
SLC1A4	1.78582
CAND1	1.76167
ZBTB33	1.57503
GCC2	1.57118
SERPINC1	1.55865
HBA1	1.52195
KIFAP3	1.49508
AGGF1	1.46542
ABCB6	1.419
ATP2A2	1.41835
NAT10	1.41628
PPP1R12C	1.39506
EPC2	1.36857
GNE	1.36837
POSTN	1.36577
FTSJ3	1.35805
TBC1D17	1.35051
VPS18	1.34593
F5	1.33319
TOP2B	1.31145
F2	1.30819
C1orf112	1.27574
TMEM87A	1.27316
KIF18A	1.26586
ANKFY1	1.24858
CEP85	1.24353
DGKA	1.24267
KBTBD11	1.22527
TBX3	1.22493
AKAP8	1.21592
CTIF	1.20106
FAM83D	1.19934
PTGFRN	1.19317
RPRD2	1.18909
C7	1.18755
PTPN12	1.187
PLG	1.18216
KIF11	1.18053
SUPT16H	1.17019
C5	1.16926
NOS1AP	1.1652
COMP	1.16504
HYOU1	1.16326
ITIH2	1.1608
C4A	1.15465
HIRIP3	1.15373
BCAS3	1.15111
LARS1	1.14894
CENPB	1.14326
VCL	1.13989
NHLRC2	1.12793
DDX42	1.12312
PKN3	1.12004
HMGCR	1.11762
RRM1	1.11576
LIN54	1.10407
DNM1	1.10237
METTL13	1.09895
HBD	1.09774
DDB1	1.09668
HNRNPUL2	1.09598
POU2F1	1.08799
USP11	1.08636
ZYX	1.08426
VARS1	1.08361
PSIP1	1.0806
IARS1	1.08004
GIT1	1.07995
MED15	1.07991
U2SURP	1.07545
SUPT20H	1.07421
AKAP8L	1.07266
CLCN7	1.07211
EFTUD2	1.07049
IFT81	1.06923
ARMC9	1.06685
ITIH3	1.06629
COL6A1	1.06408
RASA2	1.05929
MTMR10	1.05126
CALCOCO1	1.05008
EPN1	1.04849
DPP8	1.04779
RBM12	1.0467
THAP12	1.04376
BRD9	1.04167
DYNC1I2	1.04049
B3GALT6	1.03519
LONP1	1.03401
SLU7	1.03314
ACSL4	1.03229
IPO9	1.03025
ERCC3	1.02765
THRAP3	1.02743
SPATA5L1	1.02639
ANAPC5	1.02565
WDR75	1.02501
TAF1C	1.02402
NUP98	1.02245
ARNT	1.02134
SMARCC1	1.01931
RIOK2	1.01776
RAD17	1.01646
PDPR	1.01572
VTN	1.01122
SF3B1	1.00964
ARHGAP17	1.00862
HTATSF1	1.00851
SRPK1	1.00838
REL	1.008
UIMC1	1.00661
CDH2	1.00547
CLPTM1	1.00258
FBLN1	0.997859
KRT9	0.997597
VPS11	0.996999
PCIF1	0.996851
TTC7B	0.994201
STT3B	0.992919
RPS6KA1	0.991911
ENGASE	0.991417
PCBP1	0.990641
TCOF1	0.989085
EXOSC10	0.988343
HGFAC	0.987213
ABCF2	0.984303
KIFBP	0.982646
CDK11B	0.98067
YTHDC1	0.980618
CTNNB1	0.980348
BBS7	0.980192
TRIP10	0.979777
LENG8	0.97947
SFPQ	0.978235
DHX30	0.97809
CLTC	0.976665
ALDH1L2	0.974591
DDX23	0.973874
AFG3L2	0.973192
TRIM3	0.973165
ODF2	0.970605
CDC42BPB	0.97044
UPF1	0.968882
DHTKD1	0.968641
EDC4	0.968385
TBC1D5	0.967768
PALLD	0.965705
INPP5B	0.964698
IRF2BPL	0.964541
EWSR1	0.964514
EIF3A	0.964351
DIS3L2	0.963639
WDR36	0.962909
WFS1	0.961382
ATP1A1	0.961237
AMPD2	0.960068
AP3B1	0.959974
TUBGCP3	0.959945
MEPCE	0.957547
FASN	0.956936
A2M	0.95692
RBM10	0.955557
GOLGA1	0.954316
CHM	0.951701
PTCD3	0.951588
UNK	0.95118
VPS35L	0.94974
VWA8	0.949199
TFIP11	0.949051
RTF1	0.948769
HSD17B4	0.946407
WBP11	0.946062
NCL	0.94429
CAPN1	0.944205
APEH	0.943722
BRAF	0.943014
UTP25	0.942796
TARS3	0.942621
RSBN1L	0.941525
TAF6	0.940639
PYGL	0.94039
SCARB1	0.940303
CDC5L	0.939597
CTNNA1	0.939221
SESTD1	0.93908
HSP90B1	0.937788
ADARB1	0.937723
ZC3HAV1	0.937662
CMTR1	0.93723
ARHGAP44	0.934974
ZDHHC5	0.934101
EIF4G2	0.93292
ATP5F1A	0.932505
MATR3	0.932395
EZH2	0.931901
PUS7	0.929102
TOP2A	0.928984
LIG4	0.928667
CCDC9	0.927831
AGAP3	0.927806
FHIP2A	0.926187
SPAG1	0.926094
ATXN1L	0.924166
MSL1	0.923985
AGO1	0.922764
CLGN	0.922734
SLAIN2	0.921918
COG2	0.921844
ASCC2	0.921551
STRN3	0.920826
LIG3	0.920685
AMOTL1	0.919652
MPHOSPH10	0.919081
EXOC1	0.918926
TOP1	0.917255
MCM2	0.916976
BRD3	0.916935
NKRF	0.916419
C2CD2L	0.91587
WDR3	0.915212
GLDC	0.91412
LUM	0.914025
GFPT1	0.912376
THOP1	0.912238
BUD13	0.912141
RBM28	0.911863
NVL	0.911431
MTIF2	0.911377
OTUD7B	0.911058
KAT2A	0.91061
TMPO	0.910146
HCFC2	0.909116
EEF1D	0.909084
SMARCA5	0.90834
RSBN1	0.908239
TNIP1	0.906132
EPB41L2	0.905436
DAG1	0.905368
EXOC4	0.904943
SF1	0.90486
NNT	0.904113
WDR24	0.903966
LTF	0.903658
PRKCA	0.903619
C1orf226	0.901883
UBE3A	0.90176
CKB	0.900786
UBTF	0.900558
SF3B3	0.900181
COPB1	0.899844
DCAF8	0.899709
TCF25	0.899557
PHACTR4	0.899495
IK	0.899222
CNNM4	0.897839
DDX46	0.897728
PZP	0.897317
FIG4	0.897225
GPHN	0.896965
PWP2	0.896885
PLAA	0.896576
KIF3C	0.896285
KIF2A	0.894728
VCP	0.894089
MAP4K5	0.893958
GSN	0.893895
ACO1	0.893396
MLLT1	0.892737
SATB2	0.891915
TTLL12	0.891856
NOA1	0.891751
AGO2	0.891685
MTHFD1	0.891527
PPP4R3A	0.890839
GTSE1	0.890496
NSUN2	0.889952
TNPO2	0.889842
NAA35	0.889683
NAA16	0.889196
DDX18	0.889113
CHERP	0.888909
AP2A2	0.888543
NR3C1	0.887845
MIB1	0.887706
FAM91A1	0.887684
MECP2	0.887679
USO1	0.88732
NOM1	0.887085
CANX	0.887019
PRPF6	0.885535
ANAPC4	0.885296
FOXK1	0.884933
NFXL1	0.884661
BCLAF1	0.884522
HACE1	0.884109
COPB2	0.883294
NBN	0.882403
MARS1	0.881494
PIBF1	0.881014
DSC3	0.880721
QSOX2	0.880633
CSTF3	0.880132
MAGED4	0.879827
LSG1	0.879721
XAB2	0.879286
DVL2	0.879255
RHOT2	0.879132
NLRX1	0.878587
KCTD3	0.87829
SUMO2	0.878014
MMUT	0.8773
NPEPPS	0.876894
INTS7	0.876217
OSBP	0.876121
TARS2	0.874723
INTS8	0.874687
KLKB1	0.872661
EXOC8	0.872537
TRMT1L	0.872233
NOP2	0.87178
DDX27	0.871667
FCSK	0.871306
OSBPL9	0.869553
RANBP9	0.868911
LONP2	0.868578
ACTB	0.867075
ATP2C1	0.866799
MED25	0.865813
RPS6KA5	0.864562
NOC3L	0.864162
ZNF770	0.863116
GEN1	0.86284
AARS2	0.86147
LARS2	0.861436
ELF1	0.861415
DNM2	0.861355
OSBPL3	0.860481
IARS2	0.859833
DHX9	0.85971
GTF3C4	0.858866
GCC1	0.858226
TPX2	0.858128
MARCHF7	0.858009
FBXO46	0.857666
SNRNP200	0.856949
PRMT9	0.856552
EIF4G1	0.856458
ACTN4	0.855941
DPP9	0.855688
URI1	0.855216
POR	0.85478
HSP90AB3P	0.85372
DDX20	0.853538
ORC1	0.85347
PRKDC	0.853275
HNRNPD	0.851335
GTF3C3	0.850706
OGDH	0.850479
ELOVL1	0.850027
USP5	0.849517
TUBB1	0.849396
AP1B1	0.84936
ELOA	0.849309
UVRAG	0.849302
GEMIN4	0.848845
NAA15	0.848454
SPATA5	0.847864
FMR1	0.84771
NUMB	0.846493
MCM8	0.846492
VPS39	0.846426
COIL	0.84637
PIK3C3	0.846225
SLMAP	0.846038
GOLGA5	0.845729
TOX4	0.844536
INTS5	0.844522
AVL9	0.844484
KIF3A	0.844409
ZNF280C	0.843914
ENO1	0.843724
TRAPPC12	0.843618
IREB2	0.843167
HJURP	0.843143
PKP2	0.843
MYO19	0.842784
ZNF598	0.84237
NOL10	0.842041
TOP3B	0.841775
SH3BP1	0.841753
STRIP1	0.841086
NOC2L	0.838614
DDX54	0.838356
GANAB	0.837363
ACAD11	0.83709
GAA	0.836245
TM9SF4	0.836119
BAG3	0.835866
AP1G1	0.83583
BRD4	0.835748
KBTBD7	0.835721
EXOC6B	0.835012
TRIM47	0.834991
MCM6	0.834577
OCRL	0.834353
PML	0.834048
GUSB	0.833971
HBS1L	0.83394
ATRIP	0.833296
WDR43	0.83309
SP1	0.833024
FAM234A	0.832657
MIA2	0.832413
SND1	0.832169
RBM15	0.831715
VPS16	0.831634
MICU1	0.831318
WASF2	0.830642
PDCD6IP	0.830222
HSPA4L	0.829187
PSMD1	0.828917
ADD3	0.828689
SUGP1	0.828676
DDX31	0.828023
EXOC2	0.827807
TTN	0.827406
RHOT1	0.827368
CPT1A	0.827189
FNBP1	0.826558
STRN	0.825868
UBA2	0.825126
PSMD2	0.825015
NCR3LG1	0.824962
CACTIN	0.824116
ATG9A	0.824061
RALBP1	0.823929
TPBG	0.823715
BOP1	0.823614
L3MBTL3	0.823485
TAF5	0.822802
JADE3	0.820765
HNRNPUL1	0.82011
EXOC3	0.819757
HNRNPH1	0.818462
XPO1	0.81837
SCYL2	0.817968
ACTN1	0.817288
GFM2	0.816901
PFAS	0.815631
PRPF39	0.815622
ERMP1	0.814654
CCT2	0.814287
CNOT3	0.814164
POLR1G	0.81406
ZCCHC8	0.814025
LETM1	0.813611
SCYL1	0.813429
HGS	0.813268
SHCBP1	0.81315
SMYD4	0.812928
TUBB4B	0.812468
QRICH1	0.812451
KHSRP	0.81191
MYBBP1A	0.811807
SRSF4	0.811081
CRTC1	0.810523
RDX	0.810476
HCFC1	0.810333
DHX15	0.809667
EZR	0.809504
ALCAM	0.80941
CDS2	0.809312
PAF1	0.809039
RIPK1	0.808905
DYRK1A	0.808587
SLC6A15	0.807499
PLXDC2	0.807032
DDX21	0.806376
MOGS	0.805227
RGPD8	0.805199
SUN1	0.805071
EEF2K	0.804827
IDE	0.804795
SEC63	0.804732
ESYT2	0.804281
DGCR8	0.803893
SLC4A1AP	0.803699
PVR	0.803417
ASH2L	0.803393
FOXP2	0.80339
PATL1	0.802869
DDX11	0.802804
MEX3C	0.80275
HACD3	0.802675
CHML	0.801313
CCDC8	0.801039
SLC7A2	0.800768
TSR1	0.800706
TOP3A	0.800555
GPSM1	0.800553
KRT1	0.800533
XRCC1	0.800332
BEND3	0.799547
CNOT4	0.798857
TRIM28	0.79882
XPOT	0.798761
TTC27	0.798641
COG1	0.798561
CUL2	0.798068
ITCH	0.797956
SEC31A	0.7976
BICD2	0.797332
LRPPRC	0.797152
SHTN1	0.796818
LIMA1	0.796742
IMMT	0.796585
CSE1L	0.795962
ABCE1	0.795904
FAF1	0.795797
STAT1	0.795191
EXOC6	0.795154
DNAJC2	0.795094
DDX11L8	0.795018
VAV2	0.794758
DNM3	0.794407
NSD3	0.794118
CKAP2L	0.793786
ADAM10	0.792958
CARS1	0.792733
WWP2	0.792428
UBA52	0.792369
NEDD8	0.792304
CPSF2	0.791674
DVL3	0.791575
PCBP2	0.791504
NOP14	0.79146
TLE3	0.791305
VNN1	0.790823
URGCP	0.790772
NCBP3	0.790642
PAPOLA	0.790591
AP2A1	0.790518
EML1	0.790281
EHHADH	0.789781
GRK2	0.789167
TGM2	0.788493
PBXIP1	0.788486
PYGB	0.787897
ANAPC2	0.787738
EPS15L1	0.787615
SATB1	0.786303
KIF23	0.786129
WDR70	0.785373
USP13	0.784713
HSP90AA1	0.784094
EEF1G	0.783607
ELP2	0.783228
MCM3	0.782439
CAPRIN1	0.782144
MAN1B1	0.78208
SUN2	0.781611
SRRT	0.781518
AGO3	0.7815
SREK1	0.781478
SCLT1	0.781409
EIF2B5	0.781329
GGNBP2	0.781089
RRP1B	0.780948
FXR2	0.780936
EIF4A1	0.7795
STRN4	0.778736
CKAP2	0.778376
OBI1	0.778124
NCAPG	0.778116
MTHFD1L	0.77811
SH2B1	0.777405
TMEM259	0.776778
SASS6	0.776762
ZNF800	0.776571
FOXK2	0.776338
OGFR	0.776273
TLK1	0.776
KPNB1	0.775948
SSRP1	0.775826
HASPIN	0.775331
TUBGCP2	0.775175
SEC23B	0.774921
RNF214	0.77489
NUFIP2	0.774704
ANKZF1	0.773594
TDRD3	0.773564
KDM1A	0.773391
CD47	0.77323
KIF3B	0.772814
UHRF2	0.772573
TENT4B	0.771932
PRPF3	0.771528
NEK9	0.771294
GPAM	0.771014
SRRM2	0.770958
TPRN	0.77094
XPO7	0.77045
MCM4	0.769892
HSP90AB1	0.769552
RPAP3	0.768492
IPO4	0.768225
HOOK1	0.768037
COPG1	0.768009
ELAC2	0.767639
NEK4	0.767518
ERCC2	0.766675
MAD1L1	0.766484
ACO2	0.766256
PAN3	0.766207
PNPT1	0.764897
UNC45A	0.763906
RPUSD2	0.762602
BRD7	0.762567
GRK3	0.760805
HECTD3	0.759577
NOLC1	0.759425
VAC14	0.758837
MAGED1	0.758641
CRTC2	0.758206
ZNF143	0.757985
PLA2G4A	0.757605
CASK	0.757432
OPA1	0.756489
FOXO3	0.75608
TAX1BP1	0.755905
MALT1	0.755886
1 SV	0.75579
KIF20A	0.755632
AP2B1	0.755203
LARP4B	0.755059
RBM15B	0.754764
TUBA1C	0.754372
MCM10	0.754369
PUM1	0.753761
CTTNBP2NL	0.753565
GRIPAP1	0.753364
SUZ12	0.753134
LAMP2	0.752318
KIF18B	0.752317
EEF2	0.752136
TEX10	0.752046
PPP1R21	0.751619
HOOK2	0.751306
COG3	0.750469
ZBTB48	0.750344
DVL1	0.749173
TLE4	0.748829
AFP	0.748696
MTRR	0.748432
MAP7	0.747721
SLAIN1	0.74755
SUPV3L1	0.747399
CD2AP	0.747258
NECTIN3	0.747044
COPG2	0.746709
TNPO1	0.745874
ECT2	0.745752
HSP90AA4P	0.745584
PI4KB	0.744776
MAP4K3	0.744619
3 SV	0.744214
RAVER1	0.743958
MYBL2	0.74374
MAP3K20	0.74372
RNF169	0.743601
APBB1	0.743581
ACAP2	0.743528
CALD1	0.743385
MICU2	0.743173
NUP107	0.74317
TLK2	0.742485
EPB41	0.742351
NSD2	0.742192
PEX5	0.742162
SEC23A	0.742076
MIOS	0.741899
STAT6	0.741859
CIP2A	0.741458
NUP93	0.741414
PUS7L	0.741246
NCAPH2	0.740652
RINT1	0.740109
NUP88	0.740081
SUMO1	0.740038
EIF4B	0.740007
RPS6KA3	0.739621
PALS1	0.739352
MSH2	0.739181
CDC27	0.739107
HOOK3	0.739069
NCSTN	0.738449
ZNF512B	0.738208
DNAAF5	0.73801
ABCF3	0.737753
MARK2	0.737736
H4C1	0.736721
FAM114A1	0.736554
TTC13	0.736276
TRIM71	0.736252
NSMAF	0.735879
CHPF2	0.735802
LAS1L	0.735565
LRRC41	0.735303
PLOD1	0.734838
ARHGEF26	0.734617
H6PD	0.734494
PFKP	0.734456
RAD54B	0.733299
LZTR1	0.733027
FOXP4	0.732831
DIS3	0.732721
TRIM56	0.732706
MED24	0.732642
HSF1	0.73205
TNPO3	0.731936
DUS3L	0.731878
RAD18	0.731365
DYNC1H1	0.731318
HSPA4	0.731132
PRKCSH	0.731083
NCAPH	0.730711
BBX	0.730162
FASTKD1	0.729935
ARHGEF6	0.729801
TBL3	0.729258
KIF2C	0.729028
IKBKB	0.728917
DDX51	0.728768
MTA1	0.728492
PFKL	0.728383
KLHL11	0.727684
P3H3	0.726353
TLE1	0.726039
MCM5	0.72579
RANGAP1	0.725533
SEC24C	0.725478
QARS1	0.724973
RBM25	0.724914
AKAP17A	0.72463
BAP1	0.723979
STAT5B	0.723652
GSPT1	0.723622
MRE11	0.723408
RPL5	0.72333
MTDH	0.722809
MAP4	0.722163
VPS52	0.721979
HNRNPR	0.721477
FCHO2	0.721154
SAMD4B	0.72106
MARK1	0.721057
TTK	0.720802
ILF3	0.720186
ABR	0.720109
PHF21A	0.720057
FAAP100	0.719933
HPS6	0.719573
COG5	0.719261
INTS4	0.718779
THOC5	0.718432
COG7	0.718377
CERT1	0.718294
IPO13	0.717914
OSBPL8	0.717639
MOXD1	0.717539
CHUK	0.716889
MYO1D	0.716721
PDXDC1	0.716669
WDR48	0.716102
COG4	0.716069
EPB41L3	0.71519
TATDN2	0.7151
NIBAN2	0.715046
SLC5A6	0.714801
CUL3	0.714746
GCFC2	0.714459
RNF10	0.714053
AATF	0.713458
CHPF	0.713149
GGT7	0.713056
ATP6V0A1	0.712901
PANK4	0.71252
UFL1	0.711878
ENAH	0.711724
GLE1	0.711205
SCML2	0.710469
HMMR	0.710372
TMTC3	0.710231
TAB2	0.710064
HK1	0.709948
SLC20A1	0.709772
ZNF629	0.709601
LEO1	0.709105
CTTN	0.70776
ADD2	0.707692
TRAF3IP1	0.707659
RNASEL	0.70678
PRMT7	0.706508
ZNF358	0.705207
KRT14	0.705105
ALDH18A1	0.704617
MAP9	0.703856
RABEP1	0.703737
PIP5K1C	0.703288
RIOK1	0.702603
KBTBD6	0.702511
SLC3A2	0.702434
BRD2	0.701936
USP19	0.701839
MKLN1	0.701588
WRNIP1	0.700518
THEMIS2	0.699991
DHX36	0.699928
OSBPL10	0.699849
AP1G2	0.699733
CNOT10	0.698952
ALKBH8	0.698678
GTF3C2	0.698299
DDX1	0.698018
CSDE1	0.697925
SPTY2D1	0.697894
ZER1	0.696888
MARCKS	0.696635
MED16	0.696461
SLC38A2	0.696418
BRF1	0.694919
ADAM15	0.694791
OGT	0.694562
MIER1	0.694339
DSC2	0.694136
LRRC8C	0.693904
GTF2I	0.69338
C3	0.693362
NAGLU	0.69259
PFKM	0.692428
FLYWCH1	0.691926
TCF12	0.691891
VPS41	0.691733
NAA25	0.691696
P3H1	0.691597
GGA3	0.691237
RPL6	0.691068
MARK3	0.690286
TELO2	0.689561
HNRNPU	0.689528
GTPBP1	0.689509
SLC19A1	0.689317
APPL1	0.688796
TRAFD1	0.688721
GNL2	0.688672
CHD1L	0.688247
CEP78	0.687143
XRCC5	0.686339
VPS51	0.686321
EPRS1	0.685787
SPIRE1	0.685231
EIF2AK1	0.68472
GIT2	0.684256
ADAR	0.684075
PJA1	0.684
AUTS2	0.683242
CUL4B	0.682495
TARS1	0.682284
LZTS1	0.68182
CASC3	0.681368
PALD1	0.680846
GAPDH	0.680606
AMOT	0.68037
ECD	0.679458
ERCC4	0.678939
SECISBP2	0.678668
WDR91	0.67852
PLOD3	0.678366
RUFY3	0.678068
GSPT2	0.6778
CBL	0.677195
MYH9	0.676298
MFN2	0.675462
LONRF2	0.675382
MTMR12	0.675316
PAPOLG	0.675134
TJAP1	0.675124
VPS4A	0.674388
LRRC8E	0.673598
ACIN1	0.673075
DTNA	0.671749
PLCD3	0.671166
HK2	0.670577
ARHGAP18	0.670507
TTC14	0.670472
CXXC1	0.667851
CNNM3	0.667609
VPS35	0.667466
ADD1	0.667221
WDR59	0.666076
ESRP2	0.664873
POLR3E	0.664661
SLC27A4	0.662771
CLASRP	0.662351
L3MBTL2	0.661937
GFM1	0.660442
CCNT1	0.659918
WAC	0.659605
HERC4	0.659526
DACH1	0.659134
TM9SF2	0.658855
MCM7	0.658575
FARP2	0.658147
CUL1	0.656912
SDAD1	0.656294
LRCH2	0.656099
ZC3H14	0.655949
HLCS	0.65583
VPS53	0.654582
IFNGR1	0.654375
BRSK2	0.6543
PARN	0.654224
MYO1C	0.653716
ZW10	0.653306
TECR	0.652161
DHX40	0.651614
GTF2F1	0.651557
NECTIN2	0.65136
CWF19L2	0.651266
POGK	0.650981
GON4L	0.650005
ZNF579	0.649869
SMURF2	0.649313
OSBPL11	0.649265
DBN1	0.64886
MAP7D2	0.648231
RPAP2	0.648068
CENPT	0.647718
RPL3	0.647429
ZFP91	0.647222
NADSYN1	0.647076
ITFG1	0.647012
HELLS	0.646988
PPP4R3B	0.646933
GMEB1	0.646874
DNAJC10	0.646437
KAT7	0.646232
DTL	0.646224
GYS1	0.645923
FCHSD2	0.645514
NFX1	0.644739
JPH1	0.644132
ZNF281	0.644112
CUL5	0.643467
INPP4A	0.64234
CAPN7	0.64163
KDM1B	0.641246
GNL1	0.64108
ZNF326	0.640453
UTP3	0.639994
MBD1	0.63932
ELP1	0.63876
PRKD2	0.637873
JUP	0.637116
THOC1	0.636127
LAMP1	0.636017
SLC7A1	0.635453
ARHGEF7	0.635296
EML4	0.634859
SEC24D	0.634405
EPB41L5	0.634324
CADM1	0.63415
BRAT1	0.634023
FBXO42	0.633699
RADX	0.633275
HERC5	0.632769
SCARB2	0.632451
CENPI	0.631307
ARHGAP12	0.631034
LRCH3	0.63083
MAGED2	0.630553
NOL11	0.629473
TFRC	0.627739
GRAMD1A	0.627512
DDX17	0.626718
GCN1	0.626333
NCKIPSD	0.625674
UBXN7	0.62525
TXNDC16	0.624734
TCAF1	0.624327
DDHD2	0.624245
UVSSA	0.624128
REPS1	0.623981
IRS4	0.623797
ALDH16A1	0.622084
NCBP1	0.621962
TBK1	0.621019
DDX50	0.620883
TRIM41	0.620403
LRCH4	0.620197
SLC38A1	0.620009
SMPD4	0.619834
XRN2	0.619728
FOXP1	0.6192
GGCX	0.619125
USP10	0.618783
ZMIZ2	0.617958
LARP4	0.617586
NOL9	0.615833
PIK3R2	0.615554
GNS	0.615026
DDX39A	0.615008
APLP2	0.61285
CD276	0.611437
GGA1	0.609382
LRSAM1	0.609056
PIK3R1	0.60855
CUL4A	0.605333
PWWP3A	0.605062
EPS8	0.604657
DNAJC21	0.60431
GPCPD1	0.602982
MFN1	0.602687
ZHX2	0.601596
DNMT3B	0.601422
H1-2	0.601247
NOTCH2	0.601231
TSC22D2	0.600081
IRAK1	0.59945
PLOD2	0.599435
TRPC4AP	0.599323
SEL1L	0.59857
CMIP	0.597607
FLNA	0.595991
AARS1	0.595515
WEE1	0.59506
ARHGEF16	0.594861
STRBP	0.592931
FOXRED2	0.592776
RANBP2	0.592665
ANKRD52	0.590976
AP5B1	0.590573
OS9	0.590424
TF	0.589719
WDR26	0.588774
SNX9	0.588635
INTS13	0.586243
ARHGAP10	0.586
CORO7	0.585272
TUBB	0.584023
ALDOA	0.583849
SART1	0.579143
MAPT	0.578314
UBA1	0.578125
CAST	0.577615
MMS19	0.577569
ANKRD13A	0.577417
RMI1	0.577289
WDCP	0.576242
RAB11FIP1	0.575388
NPM1	0.575175
STIM1	0.57475
ANKLE2	0.574137
SEC24A	0.573476
ERAP1	0.572922
RACGAP1	0.572651
NUB1	0.571394
STAT3	0.569832
UHRF1	0.569824
LRCH1	0.56972
ARID3A	0.569137
SPART	0.568608
TUBA1B	0.566605
PTPRF	0.565076
CTNNAL1	0.564877
FUS	0.564639
ANKRD28	0.56413
ABCF1	0.561892
RUFY1	0.560767
SORT1	0.559889
VPS50	0.559225
HAUS6	0.556657
USP1	0.555782
DLGAP5	0.554739
HSPH1	0.554159
EPB41L1	0.552798
ELF2	0.549255
FXR1	0.548655
RPS6KA4	0.547809
TP53	0.544728
PPIG	0.54253
SAMHD1	0.540242
MTREX	0.539588
TYW1	0.538371
IMPDH2	0.537843
RCC2	0.536327
RAN	0.535461
TGOLN2	0.53178
TKT	0.529697
EEF1A1	0.529477
PTDSS1	0.528064
LRIF1	0.524912
RANBP10	0.524004
TXLNA	0.52381
RFT1	0.522716
BCAM	0.522453
USP33	0.519149
HP1BP3	0.517358
GHITM	0.516764
SCYL3	0.51185
FBXL19	0.511778
PIP5K1A	0.508975
TCP1	0.507509
HSPA5	0.505893
SLC25A5	0.50496
IPO8	0.503546
EXT2	0.502436
PPP1R10	0.501015
APP	0.498891
TTI1	0.496286
DPP3	0.496131
DDX10	0.494767
GLB1	0.493347
AP5Z1	0.492688
SLC1A5	0.490552
LRWD1	0.490526
INTS6	0.487987
MOV10	0.485599
PTPN23	0.482881
KDM2A	0.479048
HSP90AB4P	0.478287
WDR47	0.477681
SF3A2	0.477589
UTP14A	0.477045
EEF1A2	0.47589
RPL4	0.471284
EIF3B	0.470594
KRT5	0.470045
IPO11	0.467884
ATXN2	0.467557
SLC25A3	0.466366
HM13	0.465655
SYNCRIP	0.465247
WDR6	0.464387
LIMD1	0.463059
H1-4	0.462961
SURF4	0.462818
HIC2	0.460742
NMT1	0.457265
BCL2L13	0.456982
KLC1	0.455165
TAF15	0.45401
IPO7	0.448289
ITGB1	0.447876
CPSF3	0.444931
CCT7	0.442817
PRKCI	0.442674
WASF1	0.442319
EIF3C	0.442123
FIP1L1	0.440953
NSRP1	0.437356
PRC1	0.435591
LRRC8A	0.432723
PTCD1	0.431842
PTK2	0.430077
SP3	0.429866
NLN	0.427937
STT3A	0.427389
MPDU1	0.427319
CCNK	0.426876
EIF2A	0.426838
SF3A1	0.426129
RTN4	0.425075
PIAS1	0.425049
UBA6	0.424703
NDUFS1	0.424475
ARHGEF2	0.422144
LARP7	0.421148
UBE3C	0.421118
PTBP1	0.421094
TRMT1	0.420888
RANBP3	0.420685
SLC25A6	0.419996
ZC3H11A	0.419852
COPA	0.419234
SLC16A1	0.417964
NEDD1	0.41771
SEC23IP	0.417706
DBR1	0.41388
DHX33	0.413876
FKBP10	0.410246
KIF5B	0.409929
DPYSL2	0.409551
SHQ1	0.403926
ATP6V0A2	0.399771
NOP58	0.397445
CORO1C	0.397293
WRAP53	0.394473
TMEM165	0.390829
ANXA6	0.390706
LBR	0.389373
MED17	0.385593
CCT4	0.383642
CCT8	0.382875
PITRM1	0.382861
AASS	0.381018
HDLBP	0.379634
EMC1	0.377968
ZFR	0.376839
NUFIP1	0.373457
ZFYVE1	0.371071
XPO6	0.367416
PPM1G	0.364484
SH3PXD2B	0.364114
RAD54L	0.364036
MASTL	0.361869
UBAP2L	0.360555
PARP1	0.358156
MID1	0.357944
LDHB	0.356721
UBQLN4	0.356257
KPNA2	0.354193
DNM1L	0.353842
CCT6A	0.353194
PATJ	0.351642
GART	0.350024
C18orf25	0.345209
PHKB	0.345087
LEMD3	0.343669
NAF1	0.34217
NCDN	0.340966
ZNF768	0.340503
TRMT2A	0.336358
SPATS2	0.336301
NOL6	0.336297
AHSG	0.333925
CTPS1	0.331667
PKM	0.329412
ACLY	0.329376
PWP1	0.328956
WASHC5	0.327662
LMNB2	0.32613
TM9SF3	0.320312
ARL6IP5	0.319687
IPO5	0.319271
XPNPEP1	0.319271
SRSF11	0.318984
EYA3	0.317744
PSPC1	0.317094
DNAJC16	0.316546
DCP1A	0.316397
USP39	0.315392
KIF22	0.31228
DDX3X	0.310652
PSMD3	0.307342
PPP2R1A	0.305207
RELA	0.305162
CCT5	0.30155
ATXN2L	0.299759
ALB	0.29718
KRT10	0.296811
ZNF483	0.295396
NCKAP1	0.295147
BSG	0.294973
CPNE3	0.293009
GFPT2	0.292792
SEPTIN9	0.29272
DLAT	0.291877
NASP	0.29151
GGA2	0.288338
IRF2BP1	0.28736
NSF	0.287066
FBXO7	0.286149
LDHA	0.2855
PDIA4	0.280871
DKC1	0.279334
SERBP1	0.277587
TRMT44	0.273486
PRPF38B	0.271468
TOR1AIP2	0.270641
VIM	0.268724
MAP3K7	0.268171
ATIC	0.266724
MSN	0.264
IGF2BP2	0.263975
ACBD3	0.263479
ACSL3	0.26012
EIF2AK2	0.259834
RAD23B	0.259276
LMNA	0.258067
TBC1D15	0.257178
DDX41	0.255027
NPLOC4	0.253522
NGLY1	0.252623
PABPC4	0.251558
GARS1	0.251365
HSPA2	0.250867
LRRC40	0.250368
BARD1	0.249326
PUF60	0.249196
UBQLN1	0.247544
POLR1B	0.247242
EBP	0.245346
CBS	0.244091
PREP	0.242795
CCDC86	0.242474
MAVS	0.241643
SRP68	0.240166
CLPX	0.239593
CDKN2AIP	0.236969
WDR1	0.235832
TOP1MT	0.235407
SCAMP3	0.232731
EXOC7	0.232638
HNRNPK	0.231621
SIX4	0.2278
PPWD1	0.226824
IRF2BP2	0.225113
HSPD1	0.224611
SRP72	0.22443
KATNB1	0.222905
SNX2	0.222464
STAM	0.221727
TGFBRAP1	0.220902
YTHDF2	0.220802
BRAP	0.220546
GNL3	0.220308
PSMC1	0.22022
CRNKL1	0.218878
FERMT2	0.218463
CAPN2	0.218393
KRT2	0.21776
NRBP1	0.214292
RRN3	0.213433
HEATR3	0.211148
AGPS	0.210962
POLA2	0.210664
YARS1	0.210549
SNX1	0.205244
LTV1	0.20502
RBM14	0.204692
YTHDF3	0.20368
CALR	0.202303
ARCN1	0.201781
FUBP1	0.201566
WDR46	0.201251
CDC40	0.200737
LSS	0.200561
KLC2	0.198942
U2AF2	0.197642
HSPA1B	0.197299
SENP3	0.196915
PDIA3	0.196781
RAF1	0.195825
NELFA	0.194092
PTPN11	0.193109
SRSF6	0.192947
RPN2	0.19278
CPSF6	0.189973
EIF2D	0.189578
CTPS2	0.189186
CCDC93	0.189095
HADHA	0.188611
GATAD2A	0.188608
TXLNG	0.185978
RPA1	0.183365
HNRNPM	0.183151
CCDC6	0.181551
PRCC	0.179487
METAP2	0.178032
DDX5	0.175868
ABCD3	0.175441
MTA2	0.171878
HSPA9	0.17167
HNRNPL	0.171586
CCT3	0.170615
CYCS	0.170359
METTL3	0.169857
PABPC1	0.169402
RTN3	0.168817
FUBP3	0.16771
FARSB	0.167562
COLGALT1	0.166128
EEFSEC	0.165313
CKAP4	0.164478
HNRNPLL	0.163684
RPN1	0.162089
EIF3L	0.161981
FOXC1	0.159976
TRAP1	0.159457
TRIM25	0.159245
IGF2BP1	0.158943
ATG7	0.158085
TOMM70	0.157649
PGM1	0.155606
PPP2R5D	0.154623
STIP1	0.154165
LTA4H	0.153329
GTPBP4	0.148972
G3BP1	0.147953
RARS1	0.147195
YBX3	0.146814
RBM39	0.143519
RECQL	0.143232
METTL16	0.141684
AIFM1	0.141213
MTMR1	0.140987
SDHA	0.140802
GMPS	0.140428
PRMT5	0.138961
LRRC47	0.137552
KARS1	0.136941
UBQLN2	0.135388
ATP6V1A	0.13451
UTP18	0.133434
SLC35B2	0.133224
HSPA8	0.133074
UBAP2	0.129452
PAPSS1	0.128433
OGFOD1	0.12818
PREPL	0.125752
RSL1D1	0.124814
SNRNP70	0.12264
EIF3D	0.122621
CSTF2	0.122024
LMNB1	0.121415
GNL3L	0.12055
AACS	0.118991
KHDRBS1	0.116994
PES1	0.115209
PLS1	0.114274
RNPEP	0.11346
PGM2	0.11334
SNX18	0.112925
KHDC4	0.111535
CTNNBL1	0.110995
FKBP4	0.109941
ORC3	0.109719
HDAC1	0.109677
PDE12	0.109093
MEN1	0.108898
PAK1	0.108613
SCFD1	0.107659
GPD2	0.106989
EXOSC9	0.106001
NXF1	0.104331
GBE1	0.103986
GATAD2B	0.103337
G3BP2	0.100932
PDLIM5	0.100841
ATAD3B	0.0997873
XRCC6	0.0980224
MCMBP	0.0978933
DARS2	0.0973262
ACTR8	0.0947371
TMEM214	0.0930705
IGF2BP3	0.0927206
RPS27	0.0921182
KIFC1	0.0908957
NOP56	0.0904306
ORC2	0.0826402
SRPRA	0.0824927
YBX1	0.0811377
UPF3B	0.0808088
NAP1L1	0.0803613
PUM3	0.07903
MFAP1	0.0784782
UTP4	0.0752926
SNW1	0.0717225
CHAF1B	0.0702414
ASPSCR1	0.0695438
SLC25A13	0.0693499
NOP9	0.0680834
SWAP70	0.0657116
NUP85	0.0643081
PAK4	0.0530833
PRKCD	0.0466532
CSTF2T	0.0451362
SARM1	0.0391974
RBBP5	0.0358935
EXOC5	0.0318368
SPDL1	0.027164
NONO	0.0191204

## Sheet: 1I
Left panel					right panel
Migration					Invasion
Control	EV	WT	C618S		Control	EV	WT	C618S
	CTNND1 shRNA + Flag CTNND1					CTNND1 shRNA + Flag CTNND1
0.975336	2.32063	0.450673	2.23318		0.914835	2.38187	0.453297	2.6456
0.901345	2.01121	0.665919	2.36771		0.857143	2.20055	0.354396	2.24176
1.12332	2.54933	0.598655	2.11883		1.22802	2.56319	0.486264	2.5467

## Sheet: 1J
WT	C618S
653.4	509.232
856.74	505.4
618.246	922.383
683.141	475
715.064	649.8
629.856	757.614

## Sheet: 1K
WT	C618S
0.72	0.55
0.92	0.58
0.65	0.96
0.66	0.51
0.75	0.72
0.69	0.82

## Sheet: 1N
left panel			right panel
WT	C618S		WT	C618S
1	4		1	2.1
1	3		0.8	2.2
1	3		0.9	2.3
0	4			1.5
0	3			2.5
0	3			1.6
				1.8
				2.1
				1.9
				1.8
				2.3
				2.1
				2.4
				1.9
				1.9
				1.8
				1.9
				2.1
				2.2
				1.8

## Sheet: 1P
WT	C618S
1	2
2	3
0	4
0	2
1	2
0	2

## Sheet: 1R
WT	C618S
31	124
34	98
46	89
52	134
51	122
29	111

## Sheet: 1S
WT	C618S
0.21	0.39
0.19	0.41
0.22	0.41
0.23	0.36
0.22	0.45
0.24	0.51

## Sheet: 2H
Tumor	820		Metastatic	366
Tumor	1348		Metastatic	330
Tumor	891		Metastatic	243
Tumor	859		Metastatic	337
Tumor	1073		Metastatic	250
Tumor	1077		Metastatic	135
Tumor	1582		Metastatic	208
Tumor	1140		Metastatic	356
Tumor	1011		Metastatic	140
Tumor	906		Metastatic	322
Tumor	1155		Metastatic	248
Tumor	1214		Metastatic	454
Tumor	1079		Metastatic	96
Tumor	1251		Metastatic	203
Tumor	1823		Metastatic	95
Tumor	1789		Metastatic	134
Tumor	1261		Metastatic	222
Tumor	1279		Metastatic	270
Tumor	1565		Metastatic	345
Tumor	580		Metastatic	211
Tumor	1103		Metastatic	143
Tumor	1244		Metastatic	308
Tumor	681		Metastatic	244
Tumor	349		Metastatic	270
Tumor	342		Metastatic	282
Tumor	439		Metastatic	332
Tumor	197		Metastatic	280
Tumor	326		Metastatic	413
Tumor	336		Metastatic	419
Tumor	229		Metastatic	412
Tumor	367		Metastatic	396
Tumor	144		Metastatic	243
Tumor	533		Metastatic	166
Tumor	107		Metastatic	221
Tumor	584		Metastatic	536
Tumor	314		Metastatic	507
Tumor	317		Metastatic	304
Tumor	1632		Metastatic	233
Tumor	461		Metastatic	219
Tumor	451		Metastatic	333
Tumor	281		Metastatic	376
Tumor	199		Metastatic	387
Tumor	181		Metastatic	387
Tumor	150		Metastatic	420
Tumor	244		Metastatic	329
Tumor	312		Metastatic	263
Tumor	145		Metastatic	124
Tumor	160		Metastatic	261
Tumor	316		Metastatic	284
Tumor	388		Metastatic	117
Tumor	308		Metastatic	243
Tumor	557		Metastatic	543
Tumor	276		Metastatic	359
Tumor	303		Metastatic	684
Tumor	252		Metastatic	1412
Tumor	383		Metastatic	1536
Tumor	329		Metastatic	606
Tumor	297		Metastatic	2578
Tumor	354		Metastatic	612
Tumor	67		Metastatic	968
Tumor	292		Metastatic	1191
Tumor	311		Metastatic	1115
Tumor	275		Metastatic	1166
Tumor	262		Metastatic	885
Tumor	28		Metastatic	879
Tumor	187		Metastatic	610
Tumor	328		Metastatic	946
Tumor	235		Metastatic	1509
Tumor	252		Metastatic	1462
Tumor	198		Metastatic	1254
Tumor	261		Metastatic	1453
Tumor	275		Metastatic	1680
Tumor	1418		Metastatic	774
Tumor	969		Metastatic	464
Tumor	348		Metastatic	1286
Tumor	2052		Metastatic	803
Tumor	2762
Tumor	1694
Tumor	379
Tumor	357
Tumor	696
Tumor	316
Tumor	286
Tumor	389
Tumor	801
Tumor	844
Tumor	517
Tumor	439
Tumor	250
Tumor	282
Tumor	232
Tumor	368
Tumor	319
Tumor	297
Tumor	206
Tumor	345
Tumor	249
Tumor	298
Tumor	1021
Tumor	1591
Tumor	669
Tumor	1575
Tumor	1214
Tumor	591
Tumor	2094
Tumor	1060
Tumor	1136
Tumor	964
Tumor	1308
Tumor	342
Tumor	1576
Tumor	1339
Tumor	444
Tumor	1323
Tumor	473
Tumor	942
Tumor	836
Tumor	1255
Tumor	1421
Tumor	904
Tumor	954
Tumor	1331
Tumor	894
Tumor	1900
Tumor	1323
Tumor	589
Tumor	436
Tumor	774
Tumor	209
Tumor	988
Tumor	995
Tumor	231
Tumor	428
Tumor	1244
Tumor	1107
Tumor	1363
Tumor	1152
Tumor	745
Tumor	1048
Tumor	589
Tumor	973
Tumor	315
Tumor	1012
Tumor	923
Tumor	546
Tumor	473
Tumor	252
Tumor	286
Tumor	506
Tumor	422
Tumor	341
Tumor	380
Tumor	512
Tumor	214
Tumor	175
Tumor	225
Tumor	394
Tumor	404
Tumor	253
Tumor	308
Tumor	415
Tumor	465
Tumor	470
Tumor	282
Tumor	464
Tumor	1541
Tumor	519
Tumor	319
Tumor	938
Tumor	815
Tumor	1065
Tumor	672
Tumor	1317
Tumor	812
Tumor	746
Tumor	572
Tumor	1006
Tumor	821
Tumor	1323
Tumor	1654
Tumor	76
Tumor	600
Tumor	744
Tumor	1080
Tumor	589
Tumor	590
Tumor	383
Tumor	1159
Tumor	845
Tumor	1341
Tumor	436
Tumor	427
Tumor	575
Tumor	434
Tumor	278
Tumor	519
Tumor	297
Tumor	299
Tumor	696
Tumor	327
Tumor	1083
Tumor	761
Tumor	409
Tumor	414
Tumor	440
Tumor	434
Tumor	517
Tumor	308
Tumor	876
Tumor	463
Tumor	201
Tumor	1414
Tumor	761
Tumor	773
Tumor	482
Tumor	362
Tumor	653
Tumor	526
Tumor	1041
Tumor	1151
Tumor	565
Tumor	1141
Tumor	307
Tumor	608
Tumor	372
Tumor	616
Tumor	607
Tumor	775
Tumor	1211
Tumor	544
Tumor	411
Tumor	947
Tumor	700
Tumor	680
Tumor	1166
Tumor	1423
Tumor	772
Tumor	1128
Tumor	1038
Tumor	1460
Tumor	1199
Tumor	1131
Tumor	1413
Tumor	1487
Tumor	1387
Tumor	595
Tumor	933
Tumor	963
Tumor	576
Tumor	751
Tumor	1300
Tumor	542
Tumor	1625

[truncated: 87 more sheets: 2I, 3A, 3D, 3I, 4A, 4B, 4E, 4F, 4I, 4O, 5A, 5B, 5C, 5D, 5E, 5F, 6B, 6D, 6E, 6F …]
